# Supplementary material for: Coronary Computed Tomographic Angiography at 80 kVp and Knowledge-Based Iterative Model Reconstruction Is Non-Inferior to that at 100 kVp with Iterative Reconstruction
Source: PLoS One. 2016 Sep 22;11(9):e0163410. doi: 10.1371/journal.pone.0163410 (PMC5033462; doi:10.1371/journal.pone.0163410)
Supplement: S1 File — (XLSX) [file pone.0163410.s001.xlsx]

## Sheet: IMR_80kVp
Patient number	Sex	Age	Height	Weight	Mean HR	DLP	Aorta-HU	Aorta-SD	LM-HU	pRCA-HU	Calcium score	Qualitative image quality score
												1. pRCA	2. mRCA	3. dRCA	4. R-PDA	5. R-PLB	6.LM	7. pLAD	8. mLAD	9. dLAD	10. D1	11. D2	12. pLCx	13. OM1	14. dLCx	15. OM2	16. L-PDA	17. RI	18. L-PLB
1	F	53	161	48	54	57.3	582.5	29.1	608	589.3	0	4	4	4	-1	-1	4	4	4	4	4	3	4	4	3	-1	-1	-1	-1
2	F	45	155	45	51	45.8	636.6	26	580.7	578.5	2.6	4	4	-1	-1	-1	4	4	4	4	4	-1	4	3	4	-1	3	-1	3
3	F	48	160	49	54	45.1	536.1	26.7	583	557.2	0	4	4	4	3	3	4	4	4	4	3	-1	3	3	-1	-1	-1	-1	-1
4	F	56	150	45	56	45.2	616.3	28.4	611.8	745.7	0	4	3	3	-1	-1	4	4	4	3	3	-1	4	4	2	-1	-1	-1	-1
5	M	23	170	59	48	56.3	636.1	22.4	651.6	681.5	0	4	4	4	4	2	4	4	4	3	4	3	4	4	3	3	-1	-1	-1
6	M	53	164	55	46	45.9	510.7	31.8	477	526	0	4	4	3	-1	-1	4	3	3	3	2	3	4	2	4	4	-1	-1	2
7	F	57	154	49	50	45.8	441.6	27.3	489.8	510	0	4	4	4	3	2	4	4	4	3	3	2	4	4	3	-1	-1	-1	-1
8	F	46	167	59	55	46	509.1	41.2	475.2	537.9	0	4	3	3	-1	-1	4	4	3	3	3	3	4	4	3	2	-1	3	-1
9	F	60	161	55	57	46.1	584.1	31.4	621.3	516.2	0	4	4	4	4	3	4	4	4	3	4	-1	4	3	3	-1	-1	3	-1
10	M	37	176	67	47	57.5	544.7	32.7	623.1	697.4	0	4	4	4	3	4	4	4	4	4	4	4	4	-1	3	-1	-1	3	-1
11	F	58	155	52	57	46.1	656	32.5	648	645.5	0	4	3	3	-1	-1	4	4	4	3	3	-1	4	4	4	-1	-1	-1	2
12	F	47	162	57	56	57.2	554.4	32.3	577.1	625.5	0	4	4	3	-1	-1	4	4	4	3	3	-1	4	3	3	-1	-1	-1	-1
13	M	51	169	63	47	45.5	434.9	40	386.4	420.5	0	4	4	4	-1	-1	4	4	4	4	3	-1	4	3	4	-1	-1	-1	2
14	M	57	171	65	56	45.5	489.7	34.8	508	493.1	0	4	4	4	-1	-1	4	4	4	4	4	-1	4	3	4	-1	-1	-1	-1
15	F	68	160	57	61	45.6	599.1	31.2	520.9	824	0	4	4	4	4	4	4	4	4	4	4	4	4	-1	3	-1	-1	-1	-1
16	F	50	161	58	54	45.1	500.8	37.9	473.4	554.4	0	4	4	4	4	4	4	4	4	4	4	4	4	-1	4	-1	-1	-1	-1
17	M	54	166	62	53	45.5	503	38.3	518	600.2	0	4	4	4	4	4	4	4	4	4	2	3	4	3	4	-1	-1	-1	-1
18	F	51	151	52	53	46.1	389.8	35.7	353.6	432.1	29.66	4	4	4	3	3	4	4	3	3	2	-1	4	2	2	-1	-1	-1	-1
19	F	61	155	55	55	45.8	573.5	35.5	585.4	644.5	0	4	4	4	-1	-1	4	4	4	4	2	-1	3	-1	-1	-1	-1	4	-1
20	F	48	164	62	54	45.4	680	33.3	728	710	0	4	3	4	-1	-1	4	4	4	4	4	-1	4	4	2	-1	-1	4	-1
21	F	62	161	60	55	45	553.4	39.3	515.8	497.7	0	4	3	-1	-1	-1	4	4	4	4	4	-1	4	2	4	3	-1	-1	-1
22	M	43	170	67	58	56.4	502.2	34.3	540.4	641.3	0	4	4	4	4	3	4	4	4	4	4	4	4	4	4	-1	-1	-1	-1
23	M	58	176	72	52	57.2	512.6	45	540	586.2	0	4	4	3	2	3	4	4	4	3	4	3	4	3	3	-1	-1	-1	-1
24	M	57	165	64	51	45.6	536.3	33.9	669.6	659.1	31.52	4	4	4	-1	-1	4	4	4	4	3	3	4	3	3	3	-1	-1	3
25	M	61	172	71	48	56.5	522.5	24	553.5	522.5	0	4	4	4	-1	-1	4	4	4	3	4	4	4	4	4	-1	-1	-1	-1
26	F	66	161	63	48	45.8	546.9	47.4	736	563.6	0	4	4	4	-1	-1	4	4	4	4	3	-1	4	4	3	-1	-1	-1	-1
27	M	54	172	72	53	57.6	479.8	45.3	517.7	450.5	0	4	4	3	-1	-1	4	4	4	4	2	2	4	4	2	-1	-1	-1	-1
28	M	41	180	73	62	57	567.8	35	536.3	620	0	4	4	4	-1	3	4	4	4	4	4	-1	4	-1	3	-1	-1	-1	-1
29	M	68	170	68	55	45.9	572.4	38.8	602.8	689	0	4	4	4	4	4	4	4	4	4	4	2	4	-1	3	-1	-1	-1	-1
30	M	57	168	68	55	56.8	616.7	28	641	513	0	4	4	3	-1	-1	4	4	4	4	-1	-1	4	4	4	-1	-1	4	-1

## Sheet: IR_100kVp
Patient number	Sex	Age	Height	Weight	Mean HR	DLP	Aorta-HU	Aorta-SD	LM-HU	pRCA-HU	Calcium score	Qualitative image quality score
												1. pRCA	2. mRCA	3. dRCA	4. R-PDA	5. R-PLB	6.LM	7. pLAD	8. mLAD	9. dLAD	10. D1	11. D2	12. pLCx	13. OM1	14. dLCx	15. OM2	16. L-PDA	17. RI	18. L-PLB
1	F	53	166	52	56	95.2	374	31.7	387.4	395	0	4	4	4	3	3	4	3	3	3	3	3	4	-1	3	-1	-1	3	-1
2	M	55	164	52	50	94.6	456	28.5	489.8	510.5	0	4	4	4	3	2	4	4	4	4	3	4	4	3	3	3	-1	-1	-1
3	M	47	171	57	48	94.5	402	28.6	423.2	412.6	0	4	4	3	1	2	4	4	4	3	4	4	4	1	2	-1	-1	-1	2
4	F	54	156	48	58	94.2	382	31.2	373.7	453.2	0	4	3	3	1	2	4	3	3	3	3	3	4	-1	3	-1	-1	1	-1
5	F	54	151	47	61	94.6	430	33.5	448.4	420.9	0	4	4	4	3	3	3	3	3	2	3	3	3	2	3	-1	-1	-1	-1
6	M	49	170	60	55	118.4	374	29.2	351.9	356.2	23	4	4	4	3	2	4	4	4	3	4	4	4	4	3	3	-1	-1	-1
7	M	52	170	61	53	94.3	458	37.6	446.1	539.1	0	4	4	4	3	-1	4	4	4	3	4	2	4	3	4	-1	-1	3	4
8	M	51	164	57	55	94.7	391.2	32.8	390.5	361.2	1	3	3	2	-1	-1	4	4	3	3	2	2	4	4	3	3	2	3	2
9	F	53	162	56	50	94.2	531	38.8	549.4	487.5	0	4	4	4	-1	-1	4	4	3	3	3	-1	4	3	3	-1	-1	-1	-1
10	F	50	163	57	51	94.6	427	32.6	452.7	427.4	0	4	4	4	2	3	4	4	4	4	4	-1	4	2	2	-1	-1	3	-1
11	F	56	163	58	64	94.3	464	39.9	492.4	528.4	0	4	4	4	-1	-1	4	4	3	3	3	3	2	-1	-1	-1	-1	-1	-1
12	M	67	176	68	54	118.4	381	31.4	372.7	316.7	10	4	-1	-1	-1	-1	4	4	4	4	4	-1	4	4	4	-1	-1	3	-1
13	M	72	170	64	54	118.4	391.8	34.3	396.8	469.6	10	4	3	3	3	3	3	3	3	3	2	-1	3	3	2	3	-1	3	-1
14	F	63	153	52	54	94.3	540	31.9	518	462.2	38	4	2	3	3	2	4	4	4	3	3	3	4	-1	4	-1	-1	-1	-1
15	M	46	177	70	52	117.7	385.3	31.2	423.4	476.9	0	4	3	3	-1	-1	4	4	4	3	4	2	4	4	3	-1	-1	3	4
16	M	42	179	72	59	94.6	443	32.4	464.6	452	20	4	4	4	3	3	4	4	3	2	3	-1	4	4	3	-1	-1	-1	-1
17	M	70	166	63	64	94.8	454.6	37.5	368.4	425.1	0	4	4	4	-1	-1	4	4	4	3	3	3	3	-1	-1	-1	-1	-1	-1
18	M	62	172	69	53	115	423.7	34.7	416.2	358.2	7	4	3	3	-1	-1	4	4	4	3	4	-1	4	3	2	4	-1	-1	2
19	F	51	159	59	49	94.3	419.7	34.6	450.2	472.6	0	4	4	4	4	4	4	4	3	3	2	4	3	3	3	-1	-1	-1	-1
20	M	51	178	74	49	94.3	324.8	31.9	330.6	391.2	0	4	3	3	-1	-1	4	4	4	4	3	4	4	4	2	-1	2	-1	2
21	M	58	169	67	58	94.8	350.9	33.6	354	340	24	4	4	4	3	3	4	4	4	4	3	-1	4	-1	2	-1	-1	3	-1
22	M	62	165	65	54	74.2	407	26.5	411	418.8	0	4	4	4	4	4	4	4	4	3	4	-1	4	3	-1	-1	-1	4	-1
23	M	49	176	74	52	117.7	399.9	25.8	372.9	464.9	0	4	4	4	-1	-1	4	4	4	4	2	3	4	4	3	-1	-1	-1	-1
24	F	60	154	57	48	94.6	405	48.9	394.7	464.1	30	4	4	4	4	4	4	4	4	3	3	-1	4	-1	4	-1	-1	3	-1
25	M	65	167	68	56	94.3	420.3	38.6	390.1	341.7	0	4	4	4	3	4	4	4	3	3	3	3	4	4	3	-1	-1	-1	-1
26	M	48	175	75	52	94.9	404.1	45.9	424.7	400.5	3	4	4	4	3	4	4	4	4	3	4	-1	4	4	3	-1	-1	4	-1
27	F	64	159	62	56	94.8	420	42	393	455	0	4	4	4	2	3	4	4	3	3	4	-1	4	3	-1	-1	-1	-1	-1
28	F	52	164	66	51	118.8	392.2	34.7	492.4	428.5	0	4	4	4	-1	-1	4	4	3	3	4	-1	4	2	2	-1	-1	2	-1
29	F	53	160	63	55	93.9	531.2	38.2	547.3	640	0	4	4	4	4	4	4	4	4	4	4	3	4	-1	3	-1	-1	-1	-1
30	M	46	171	72	51	94.3	410.5	38.2	550	479	0	4	4	4	-1	-1	4	4	4	3	3	4	4	4	4	-1	-1	3	-1
